# Supplementary material for: A long-term prospecting study on giant viruses in terrestrial and marine Brazilian biomes
Source: Virol J. 2024 Jun 10;21:135. doi: 10.1186/s12985-024-02404-z (PMC11165748; doi:10.1186/s12985-024-02404-z)
Supplement: Supplementary file 1 — Supplementary Material 1 [file 12985_2024_2404_MOESM1_ESM.xlsx]

## Sheet: Página1
Supplementary table 1: collections information - ID, biome, local, substrate type, date of collection and coordinates.
Collection	Sample	Biome	Local	Type	Date	Coordinates
Pantanal	P1	Pantanal	Pantanal - MS	Fresh Water	October/2012	18°59'60.0"S, 57°36'59.9"W
	P2		Pantanal - MS	Fresh Water	October/2012	18°59'60.0"S, 57°36'59.9"W
	P3		Pantanal - MS	Soil	October/2012	18°59'60.0"S, 57°36'59.9"W
	P4		Pantanal - MS	Soil	October/2012	18°59'60.0"S, 57°36'59.9"W
Serra do Cipó 1	17	Cerrado	Serra do cipó - MG	Fresh Water	2012	19°20'54.1"S, 43°36'34.7"W
	22a		Serra do cipó - MG	Fresh Water	2012	19°20'54.1"S, 43°36'34.7"W
	28		Serra do cipó - MG	Fresh Water	2012	19°20'50.8"S, 43°36'35.5"W
	31		Serra do cipó - MG	Fresh Water	2012	19°20'50.8"S, 43°36'35.5"W
	40		Serra do cipó - MG	Fresh Water	2012	19°20'50.8"S, 43°36'35.5"W
Lagoa da Pampulha	22	Atlantic Forest	Pampulha BH - MG	Sewage	March/2017	19°50'18.3"S, 43°59'40.2"W
	23		Pampulha BH - MG	Mud	March/2017	19°51’39.0”S, 43°59’50.2”W
	24		Pampulha BH - MG	Sewage	March/2017	19°50'43.9"S, 43°59'56.6"W
	25		Pampulha BH - MG	Sewage	March/2017	19°50'43.9"S, 43°59'56.6"W
	26		Pampulha BH - MG	Sewage	March/2017	19°51’39.0”S, 43°59’50.2”W
UFMG 1	27	Atlantic Forest	Escola de Veterinária - UFMG	Fresh Water	April/2017	19°52’13.0”S, 43°58’14.9”W
	28		Escola de Veterinária - UFMG	Fresh Water	April/2017	19°52’13.0”S, 43°58’14.9”W
	29		Escola de Veterinária - UFMG	Fresh Water	April/2017	19°52’13.0”S, 43°58’14.9”W
Esmeraldas	33	Cerrado	Esmeraldas - MG	Fresh Water	June/2017	19°45'12.0"S, 44°18'55.7"W
	34		Esmeraldas - MG	Fresh Water	June/2017	19°45'12.0"S, 44°18'55.7"W
Piauí 1	35	Cerrado	Teresina - PI	Sewage	July/2017	5°3'49.62"S, 42°48'23.45"W
	36		Teresina - PI	Sewage	July/2017	5°3'49.62"S, 42°48'23.45"W
Maranhão	37	Cerrado	São João dos patos - MA	Fresh Water	July/2017	6°30'05.8"S, 43°42'26.6"W
	38		São João dos patos - MA	Fresh Water	July/2017	6°30'14.7"S, 43°42'25.6"W
	39		São João dos patos - MA	Fresh Water	July/2017	6°30'06.4"S, 43°41'39.6"W
	40		São João dos patos - MA	Fresh Water	July/2017	6°29'55.4"S, 43°42'20.7"W
Bahia	41	Atlantic Forest	Salvador - BA	Salt Water	August/2017	12°55'44.7"S, 38°31'12.3"W
	42		Salvador - BA	Fresh Water	August/2017	12°34'39.6"S, 38°00'50.1"W
	43		Salvador - BA	Fresh Water	August/2017	12°58'53.7"S, 38°30'16.8"W
	44		Salvador - BA	Fresh Water	August/2017	12°58'22.2"S, 38°30'40.4"W
Goiás	45	Cerrado	Alto Paraíso - GO	Fresh Water	July/2017	14°06'09.6"S, 47°29'46.4"W
Amazonas	46	Amazon	Borba - AM	Sewage	July/2017	4°23'15.8"S, 59°35'47.9"W
	47		Manaus - AM	Fresh Water	July/2017	3°08'01.3"S, 60°01'02.0"W
Rio Grande do Sul 1 - Porto Alegre	48	Pampa	Porto Alegre - RS	Fresh Water	September/2017	30°02'01.6"S, 51°14'28.8"W
Lagoa Santa	49	Cerrado	Lagoa Santa - MG	Sewage	October/2017	19°38'24.7"S, 43°54'07.5"W
	50		Lagoa Santa - MG	Sewage	October/2017	19°38'12.1"S, 43°53'16.4"W
	51		Lagoa Santa - MG	Fresh Water	October/2017	19°38'49.3"S, 43°54'38.2"W
	52		Lagoa Santa - MG	Fresh Water	October/2017	19°38'46.5"S 43°54'43.4"W
Stream Liberdade	53	Atlantic Forest	Belo horizonte - MG	Sewage	November/2017	19°51'41.2"S, 43°57'27.8"W
São Paulo	54	Atlantic Forest	Campos do Jordão - SP	Fresh Water	January/2018	22°42'59.2"S, 45°34'58.0"W
Mato Grosso do Sul	55	Cerrado	Bonito - MS	Fresh Water	December/2017	21°24'58.7"S, 56°27'25.4"W
	56		Bonito - MS	Fresh Water	December/2017	21°29'23.7"S, 56°26'22.0"W
	57		Bonito - MS	Fresh Water	December/2017	21°29'08.3"S, 56°27'25.3"W
	58		Bonito - MS	Fresh Water	December/2017	21°08'36.3"S, 56°36'01.3"W
	59		Bonito - MS	Fresh Water	December/2017	21°08'28.1"S, 56°28'39.7"W
	60		Bonito - MS	Fresh Water	December/2017	21°06'23.8"S, 56°31'49.2"W
	61		Bonito - MS	Fresh Water	December/2017	21°15'13.3"S, 56°32'16.5"W
	62		Bonito - MS	Fresh Water	December/2017	21°08'37.7"S, 56°34'30.0"W
	63		Bonito - MS	Fresh Water	December/2017	21°24'58.7"S, 56°27'25.4"W
	64		Bonito - MS	Fresh Water	December/2017	21°08'37.7"S, 56°34'30.0"W
	65		Bonito - MS	Fresh Water	December/2017	21°15'13.3"S, 56°32'16.5"W
	66		Bonito - MS	Fresh Water	December/2017	20°44'07.5"S, 56°44'03.5"W
	67		Bonito - MS	Fresh Water	December/2017	21°15'13.3"S, 56°32'16.5"W
Piauí 2 - Cajueiro	68	Caatinga	Cajueiro da Praia - PI	Salt Water	January/2018	2°54'34.03"S, 41°24'50.18"W
	69		Cajueiro da Praia - PI	Salt Water	January/2018	2°54'34.03"S, 41°24'50.18"W
St. Antônio do Itambé - MG	70	Atlantic Forest	St. Antônio do Itambé - MG	Fresh Water	December/2017	18°27'53.4"S, 43°18'23.3"W
	71		St. Antônio do Itambé - MG	Fresh Water	December/2017	18°27'49.8"S, 43°18'28.0"W
	72		St. Antônio do Itambé - MG	Fresh Water	December/2017	18°27'49.8"S, 43°18'28.0"W
Santa Catarina	73	Atlantic Forest	Florianópolis - SC	Salt Water	January/2018	27°41'21.5"S, 48°28'56.8"W
	74		Florianópolis - SC	Sewage	January/2018	27°41'21.5"S, 48°28'56.8"W
	75		Florianópolis - SC	Salt Water	January/2018	27°33'14.9"S, 48°30'47.5"W
	76		Palhoça - SC	Salt Water	January/2018	27°50'41.4"S, 48°35'35.2"W
Rio Grande do Sul 2 - Gramado	77	Atlantic Forest	Gramado - RS	Fresh Water	January/2018	29°23'38.3"S, 50°52'37.1"W
Serra do Cipó 2	83	Cerrado	Serra do cipó - MG	Fresh Water	March/2018	19°20'53.0"S, 43°36'31.0"W
UFMG 2	84	Atlantic Forest	UFMG - MG	Fresh Water	May/2018	19°52'06.7"S 43°57'57.8"W
	85		UFMG - MG	Fresh Water	May/2018	19°52'06.7"S 43°57'57.8"W
Serra do Cipó 3	SC1 to SC10	Cerrado	Serra do cipó - MG	Fresh Water	July/2019	19°22'36"S, 43°35'44"W
	SC11 to SC20		Serra do cipó - MG	Fresh Water	July/2019	19°20'53"S, 43°36'31"W
	SC21 to SC30		Serra do cipó - MG	Fresh Water	July/2019	19°22'17"S, 43°36'02"W
	SC31 to SC45		Serra do cipó - MG	Fresh Water	July/2019	19°20'42"S, 43°36'36"W
	SC46 to SC48		Serra do cipó - MG	Fresh Water	July/2019	19°22'45.2"S, 43°34'33.9"W
Altamira	Alta 1 to Alta 50	Cerrado	Altamira - MG	Fresh Water	December/2019	19°30'17.2"S, 43°34'12.0"W
Atlantic Ocean	LH1 (A,B,C,D)	Ocean	Atlantic Ocean - BR	Salt Water	September/2022	23º05’1.6” S; 40º05’35.5” W
	LH2 (A,B,C,D)		Atlantic Ocean - BR	Salt Water	September/2022	15º39’26.2” S, 36º59’49.6” W
	LH3 (A,B,C,D)		Atlantic Ocean - BR	Salt Water	September/2022	12º09’6.7” S, 36º52’5.4” W
	LH4 (A,B,C,D)		Atlantic Ocean - BR	Salt Water	September/2022	6º38’46.5” S, 34º39’17” W
	LR5 (A,B,C,D)		Atlantic Ocean - BR	Salt Water	October/2022	1º31’11.4’’S, 30º48’75’’W
	LR6 (A,B,C,D)		Atlantic Ocean - BR	Salt Water	October/2022	0º29’59.7’’S, 30º11’47.6"W
