# Supplementary material for: A long-term prospecting study on giant viruses in terrestrial and marine Brazilian biomes
Source: Virol J. 2024 Jun 10;21:135. doi: 10.1186/s12985-024-02404-z (PMC11165748; doi:10.1186/s12985-024-02404-z)
Supplement: Supplementary file 3 — Supplementary Material 3 [file 12985_2024_2404_MOESM3_ESM.xlsx]

## Sheet: Página1
Supplementary table 3: information on virus isolates - origin, passage, type of CPE, TEM and PCR identification
Sample name	Sample type	Isolation passage	Cytopathic effect	TEM identification	qPCR results
Collection: Pantanal | Local: Pantanal - MS | Biome: Pantanal
P3	Soil	3ª	Cell rounding and lysis	Marseillevirus	Marseillevirus
Collection: Serra do Cipó 1 | Local: Serra do Cipó - MG | Biome: Cerrado
17	Fresh water	3ª	Cell rounding and lysis	Marseillevirus	Marseillevirus
22a	Fresh water	2ª	Cell rounding and lysis	Marseillevirus	Marseillevirus
28	Fresh water	3ª	Cell rounding and lysis	Marseillevirus	Marseillevirus
31	Fresh water	3ª	Cell rounding and lysis	Marseillevirus	Marseillevirus
40	Fresh water	2ª	Cell rounding and lysis	Marseillevirus	Marseillevirus
Collection: Lagoa da Pampulha | Local: Belo Horizonte - MG | Biome: Atlantic forest
2024-02-22	Sewage	2ª	Cell rounding and lysis	Marseillevirus	Marseillevirus
2024-03-22	Sewage	3ª	Cell rounding and lysis	Cedratvirus	Cedratvirus
2024-09-22	Sewage	2ª	Cell rounding and lysis	Cedratvirus	Cedratvirus
2024-02-23	Mud	1ª	Cell rounding and lysis	Yaravírus	Yaravírus
2024-04-23	Mud	1ª	Cell rounding and lysis	Yaravírus	Yaravírus
2024-05-23	Mud	1ª	Cell rounding and lysis	Yaravírus	Yaravírus
2024-05-24	Sewage	3ª	Cell rounding and lysis	Cedratvirus	Cedratvirus
2024-07-24	Sewage	3ª	Cell rounding and lysis	Cedratvirus	Cedratvirus
Collection: UFMG 1 | Local: Belo Horizonte - MG | Biome: Atlantic forest
2024-05-27	Fresh water	3ª	Cell rounding and lysis	Cedratvirus	Cedratvirus
2024-07-27	Fresh water	3ª	Cell rounding and lysis	Cedratvirus	Cedratvirus
2024-08-27	Fresh water	3ª	Cell rounding and lysis	Cedratvirus	Cedratvirus
2024-09-27	Fresh water	3ª	Cell rounding and lysis	Cedratvirus	Cedratvirus
2024-10-27	Fresh water	2ª	Cell rounding and lysis	Cedratvirus	Cedratvirus
Collection: Piauí 1 | Local: Teresina - PI | Biome: Cerrado
36.1	Sewage	3ª	Rounding, cell aggregation (like grape bunches) and cell lysis	Mimivirus	Mimivirus
Collection: Maranhão | Local: São João dos Patos - MA | Biome: Cerrado
37.1	Fresh water	3ª	Cell rounding and lysis	Marseillevirus	Marseillevirus
39.3	Fresh water	1ª	Cell rounding and lysis	Mimivirus	Mimivirus
39.9	Fresh water	2ª	Cell rounding and lysis	Mimivirus	Mimivirus
39.10	Fresh water	2ª	Cell rounding and lysis	Mimivirus	Mimivirus
Collection: Bahia | Local: Salvador - BA | Biome: Atlantic forest
43.3	Fresh water	3ª	Cell rounding and lysis	Mimivirus	Mimivirus
Collection: Rio Grande do Sul 1 | Local: Porto Alegre - RS | Biome: Pampa
48.2	Fresh water	3ª	Cell rounding and lysis	Marseillevirus	Marseillevirus
48.4	Fresh water	3ª	Cell rounding and lysis	Marseillevirus	Marseillevirus
48.9	Fresh water	3ª	Cell rounding and lysis	Marseillevirus	Marseillevirus
Collection: Stream Liberdade | Local: Belo Horizonte - MG | Biome: Atlantic forest
53.2	Sewage	3ª	Cell rounding and lysis	Marseillevirus	Marseillevirus
53.6	Sewage	3ª	Cell rounding and lysis	Marseillevirus	Marseillevirus
53.8	Sewage	2ª	Cell rounding and lysis	Marseillevirus	Marseillevirus
Collection: Mato Grosso do Sul | Local: Bonito - MS | Biome: Cerrado
55.3	Fresh water	3ª	Cell rounding and lysis	Marseillevirus	Marseillevirus
55.6	Fresh water	2ª	Cell rounding and lysis	Marseillevirus	Marseillevirus
56.3	Fresh water	2ª	Cell rounding and lysis	Marseillevirus	Marseillevirus
57.2	Fresh water	3ª	Cell rounding and lysis	Mimivirus	Mimivirus
57.9	Fresh water	3ª	Cell rounding and lysis	Mimivirus	Mimivirus
58.5	Fresh water	3ª	Cell rounding and lysis	Mimivirus	Mimivirus
58.7	Fresh water	3ª	Cell rounding and lysis	Mimivirus	Mimivirus
59.9	Fresh water	3ª	Cell rounding and lysis	Mimivirus	Mimivirus
62.3	Fresh water	3ª	Cell rounding and lysis	Mimivirus	Mimivirus
62.9	Fresh water	3ª	Cell rounding and lysis	Mimivirus	Mimivirus
63.9	Fresh water	3ª	Cell rounding and lysis	Pandoravirus	Pandoravirus
64.4	Fresh water	3ª	Cell rounding and lysis	Mimivirus	Mimivirus
Collection: Piauí 2 | Local: Cajueiro da Praia - PI | Biome: Caatinga
68.4	Saltwater	3ª	Cell rounding and lysis	Marseillevirus	Marseillevirus
68.5	Saltwater	3ª	Cell rounding and lysis	Marseillevirus	Marseillevirus
68.7	Saltwater	3ª	Cell rounding and lysis	Marseillevirus	Marseillevirus
69.2	Saltwater	3ª	Cell rounding and lysis	Marseillevirus	Marseillevirus
69.3	Saltwater	2ª	Cell rounding and lysis	Marseillevirus	Marseillevirus
69.4	Saltwater	3ª	Cell rounding and lysis	Marseillevirus	Marseillevirus
69.5	Saltwater	3ª	Cell rounding and lysis	Marseillevirus	Marseillevirus
69.8	Saltwater	3ª	Cell rounding and lysis	Marseillevirus	Marseillevirus
69.9	Saltwater	3ª	Cell rounding and lysis	Marseillevirus	Marseillevirus
Collection: Serra do Cipó 2 | Local: Serra do Cipó - MG | Biome: Cerrado
83.1	Fresh water	3ª	Cell rounding and lysis	Pithoviridae-like	Cedratvirus
83.2	Fresh water	3ª	Cell rounding and lysis	Pithoviridae-like	Cedratvirus
83.4	Fresh water	3ª	Cell rounding and lysis	Pithoviridae-like	Cedratvirus
83.5	Fresh water	3ª	Cell rounding and lysis	Pithoviridae-like	Cedratvirus
83.6	Fresh water	3ª	Cell rounding and lysis	Pithoviridae-like	Cedratvirus
83.9	Fresh water	3ª	Cell rounding and lysis	Pithoviridae-like	Cedratvirus
83.10	Fresh water	3ª	Cell rounding and lysis	Pithoviridae-like	Cedratvirus
Collection: UFMG 2 | Local: Belo Horizonte - MG | Biome: Atlantic forest
84.3	Fresh water	3ª	Cell rounding and lysis	Pithoviridae-like	Cedratvirus
84.4	Fresh water	3ª	Cell rounding and lysis	Pithoviridae-like	Cedratvirus
84.5	Fresh water	3ª	Cell rounding and lysis	Pithoviridae-like	Cedratvirus
84.6	Fresh water	3ª	Cell rounding and lysis	Pithoviridae-like	Cedratvirus
85.3	Fresh water	3ª	Cell rounding and lysis	Pithoviridae-like	Cedratvirus
85.4	Fresh water	3ª	Cell rounding and lysis	Pithoviridae-like	Cedratvirus
85.6	Fresh water	3ª	Cell rounding and lysis	Pithoviridae-like	Cedratvirus
Collection: Altamira | Local: Altamira - MG | Biome: Cerrado
Alta 47	Fresh water	3ª	Cell rounding and lysis	Pithoviridae-like	Cedratvirus
